# Supplementary material for: Characterization of the SWEET Gene Family in Blueberry (Vaccinium corymbosum L.) and the Role of VcSWEET6 Related to Sugar Accumulation in Fruit Development
Source: Int J Mol Sci. 2025 Jan 26;26(3):1055. doi: 10.3390/ijms26031055 (PMC11817227; doi:10.3390/ijms26031055)
Supplement: Supplementary file 1 [file ijms-26-01055-s001.zip › Supplemental file/Supplementary Table 1 Basic information of the SWEET gene family in blueberry.xlsx]

## Sheet: Sheet1
Supplementary Table 1 Basic information of the SWEET gene family in blueberry
Gene ID		Gene		Locus name		Number of amino acids		Molecular		PI		Instability		Gravy	Transmembranestructural	Predicted
		length（bp）						weight（KD）				index			domain（TMHs）	location
VcSWEET1a		594		maker-VaccDscaff25-snap-gene-189.24-mRNA-1		197		21294.1		9.68		34.33		0.384	7	PM
VcSWEET1b		720		maker-VaccDscaff25-augustus-gene-199.22-mRNA-1		239		26286.4		9.13		30.3		0.71	7	PM
VcSWEET1c		732		maker-VaccDscaff16-augustus-gene-126.23-mRNA-1		243		26722.8		9.33		29.53		0.621	7	PM
VcSWEET1d		663		maker-VaccDscaff31-augustus-gene-35.36-mRNA-1		220		24306.8		9.52		33.38		0.482	7	PM
VcSWEET2a		708		maker-VaccDscaff10-snap-gene-46.39-mRNA-1		235		26063		9.03		50.09		0.839	7	PM
VcSWEET2b		711		maker-VaccDscaff11-augustus-gene-127.21-mRNA-1		236		26036.3		9.32		35.53		0.978	7	VM
VcSWEET3a		801		maker-VaccDscaff21-snap-gene-43.32-mRNA-1		266		30212.6		8.88		46.63		0.488	7	PM
VcSWEET3b		543		maker-VaccDscaff21-augustus-gene-44.39-mRNA-1		180		20131.1		9.06		47.65		0.468	5	PM
VcSWEET3c		1302		augustus_masked-VaccDscaff21-processed-gene-43.8-mRNA-1		433		47937.1		9.49		37.06		0.267	6	PM
VcSWEET5		630		maker-VaccDscaff27-snap-gene-248.44-mRNA-1		209		23856.6		8.83		49.01		0.664	7	PM
VcSWEET6a		787		maker-VaccDscaff43-snap-gene-263.34-mRNA-1		221		23733.5		9.81		38.03		0.645	6	PM
VcSWEET6b		663		maker-VaccDscaff43-augustus-gene-263.25-mRNA-1		220		23838.6		8.99		38.63		0.824	7	PM
VcSWEET7		600		augustus_masked-VaccDscaff20-processed-gene-369.6-mRNA-1		199		21515.9		9.54		34.83		0.712	6	VM
VcSWEET8		771		maker-VaccDscaff13-augustus-gene-69.43-mRNA-1		256		28464.7		8.85		35.33		0.488	7	VM
VcSWEET10		867		maker-VaccDscaff27-augustus-gene-275.31-mRNA-1		288		32466.9		8.94		38.37		0.696	7	PM
VcSWEET11		879		maker-VaccDscaff36-augustus-gene-42.31-mRNA-1		292		32434		8.56		36.31		0.863	7	PM
VcSWEET12		804		maker-VaccDscaff27-augustus-gene-276.14-mRNA-1		267		30373.2		9.33		45.3		0.689	7	PM
VcSWEET13		645		maker-VaccDscaff27-augustus-gene-276.15-mRNA-1		214		24003.7		9.36		31.9		0.6	7	PM
VcSWEET14		828		maker-VaccDscaff36-augustus-gene-42.34-mRNA-1		275		31296.2		9.16		40		0.504	7	PM
VcSWEET16a		1020		maker-VaccDscaff16-augustus-gene-309.30-mRNA-1		339		37600		9.68		36.36		0.195	7	CHL
VcSWEET16b		1011		maker-VaccDscaff7-augustus-gene-100.29-mRNA-1		236		37645.2		9.75		43.38		0.152	7	PM
VcSWEET17a		672		maker-VaccDscaff43-augustus-gene-9.41-mRNA-1		223		24868.5		8.44		30.03		0.642	7	PM
VcSWEET17b		780		maker-VaccDscaff10-snap-gene-374.27-mRNA-1		259		28567.8		8.89		40.4		0.581	7	VM
Note: Predicted subcellular location include plasma membrane (PM), tonoplast membrane (TM), and chloroplast (CHL)
