# Supplementary material for: Characterization of the SWEET Gene Family in Blueberry (Vaccinium corymbosum L.) and the Role of VcSWEET6 Related to Sugar Accumulation in Fruit Development
Source: Int J Mol Sci. 2025 Jan 26;26(3):1055. doi: 10.3390/ijms26031055 (PMC11817227; doi:10.3390/ijms26031055)
Supplement: Supplementary file 1 [file ijms-26-01055-s001.zip › Supplemental file/Supplementary Table 2 The primers used in this article.xlsx]

## Sheet: Sheet1
Quantitative real-time PCR primers
Name of Prime	Forward primer	Reverse primer
EIF	GGAGGAAAGGTGTTGCCATCA	GGAGATCAGCAACGTTTGCTG
VcSWEET1a	TTTGCAGCCTGCGTCTTTT	CCATTTGGCACCATGACTGA
VcSWEET1b	CTCGCTGTCGCCTTCATTTC	GCTGCAAAACCGCAGAAGA
VcSWEET1c	TGCTTGCTTTCTGCCTGGTA	ATTGTGGACACGAGCATGTTG
VcSWEET1d	GCCGTTTTTCTTGTCCCTGTT	CCAGCAGTCCAAAGATGAACCA
VcSWEET2a	CAGTTTTCGGGCTTGCCATA	TAGGTGTGCCGTACCAAGCA
VcSWEET2b	TATCTCTCCCTCGCGACCTTT	ATGAATGGGTCGCTCTTGAACA
VcSWEET3c	TTGGGAGTGTTGGACTTGCA	TACTCGCTTCATGACCACCAAAG
VcSWEET5	CCAGACCCATACATAGCAACCA	CGAACGGGAGACCGTAGAAA
VcSWEET6a	AAAAGGGTCAGTGGAGCAGTACTC	CAAAGGCCGCAGTTGATTAGG
VcSWEET8	TGGCCGGTTTGTGTAATGGT	CCGCAGGAAACAGGATCAA
VcSWEET10	GCACCCAAGAAGATTCAAACTGTG	CAACCCGAAACCTCCCATCATTG
VcSWEET11	TGTGGTTCTTCTACGGCCTTCT	CCGAAGATGAAGCCAAGCA
VcSWEET12	CCCAGAGGAGCAGAAACAACA	CGCTGGAGACGACATCTCAA
VcSWEET13	AAGTCCCAAAGGAGCAACCA	GGCCAACGACATCTCAAGAAC
VcSWEET14	GTGCCCGATTTCGATGAAA	TCATCGCCACGGCTCTTTT
VcSWEET16b	ATGGACTCCTCAAGCCAAACGG	TCAGCACTTGTGTTCTTGTACGC
VcSWEET17a	GCGTGGAGTACATGCCTTTTC	CCGTCCAAACTCCACCATTG
VcSWEET17b	GGTGCAGGGCTTAACATCATC	CGTCACCACCGTTTTCATGAC
Cloning and the recombinant vector primers of VcSWEET6a
Name of Prime	Forward primer	Reverse primer
VcSWEET6a（CDS）	ATGGCGGTGCCTAGAG	GCCCACATGACGGAG
pDR196-VcSWEET6a	CCCCGGGCTGCAGGAATTC ATGGCGGTGCCTAG	TACCGGGCCCCCCCTCGAG TCAAGAGCCATTTAC
pGREENⅡ-62-SK-VcSWEET6a	tagaactagtggatccATGGCGGTGCCTAGAG	gcttgatatcgaattcGCCCACATGACGGAG
pBWA(V)HS-VcSWEET6a-GFP	AACACGGGGGACTTTGCAACatggcggtgcctagagatgttgc	CCTGAAGCGGCCGCTGTACAagagccatttacatatgaagcatgaccattctg
